# Supplementary material for: Community support group intervention to promote self-management of non-communicable disease in Nepal: A pilot study
Source: PLOS Glob Public Health. 2026 Feb 23;6(2):e0005941. doi: 10.1371/journal.pgph.0005941 (PMC12928488; doi:10.1371/journal.pgph.0005941)
Supplement: S3 File — Individual level quantitative raw data. (XLSX) [file pgph.0005941.s003.xlsx]

## Sheet: data_final
groupname	age	gender	Caste	Education	Maritalstatus	Mainsourceodincome	Agriculture	Governmental	Private	Business	Dailywages	Foreignemployment	Pension	Others	Otherspecify	Occupation	familytype	Phoneuse	Smartphone	useofsocialmedia	Exercise	typeofexericse	yoga	aerobic	gym	walk	running	cycling	sportsplayer	other	othersspecify	duration	times	mealperday	saltperday	riceperday	rotiperday	Ghee	Dailyvegetable	Amountofvegetable	timesvegetable	dailyfruits	Amountoffruit	timesoffruits	agegroup	Smoke	Amtofsmoke	Alcohol	Amtofalchohol
2	55	1	1	5	2		0	1	0	0	0	0	1	0		1	2	1	1	1	1		1	0	0	1	0	0	0	0		1	1	4	1	1 small bowl	2 roti	3	1	1 bowl		1	1 bowl		2	2		2
2	53	1	1	5	4		0	0	0	1	0	0	0	0		1	2	1	1	2	2													3	2	1 bowl		3	2		1	2		1	2	2		2
2	56	1	1	3	2		0	0	1	0	0	0	0	0		1	2	1	1	2	1		0	0	0	1	0	0	0	0		1	1	2	2			3	1	Half bowl		2		2	2	2		2
2	53	1	1	1	2		0	0	0	1	0	0	0	0		4	1	1	1	1	1		0	0	0	1	0	0	0	0		1	1	1	1	1 bowl	2 roti	3	1	2 bowl		1	1apple per day		2	2		2
2	66	1	1	1	2		0	0	0	0	0	0	1	0		1	1	1	1	1	2													2	1	2 bowl	3 roti	3	1	1 bowl		1	1apple per day		3	2		2
2	65	1	1	1	2		0	1	0	0	0	0	1	0		1	2	1	1	1	1		0	0	0	1	0	0	0	0		1	1	2	2	2 bowl		4	1	1 and half bowl		2		2	3	2		2
2	72	1	1	1	4		0	0	1	0	0	0	0	0		1	2	2			1		0	0	0	1	0	0	0	0		2	1	3	1	1 bowl		4	1	Half bowl		1	1 apple per day		4	2		2
1	79	1	1	1	4		0	1	1	0	0	0	1	0		1	2	2			1		0	0	0	1	0	0	0	0		2	1	3	1	rice 100g	3-4 roti	1	1	2/3 bowl		2		2	4	2		2
1	75	1	1	1	4		0	0	1	0	0	0	0	0		1	2	1	1	1	2													2	1	1 bowl		3	1	Half bowl		2		2	4	2		2
1	60	1	1	1	2		0	0	1	0	0	0	0	0		1	2	1	1	1	1		0	0	0	1	0	0	0	0		1	1	1	1	1 and half bowl	2-3 roti	1	1	Half bowl		1	half apple		2	2		2
1	81	1	1	1	4		0	0	1	0	0	0	0	0		1	2	1	1	1	2													1	1	1 bowl	1 roti	5	1	1/3 bowl		1	3 piece of grapes, papaya		4	2		2
1	73	1	1	1	4		0	0	0	0	0	0	1	0		1	1	1	1	1	2													2	1	1 bowl		4	1	Half bowl		2		2	4	2		2
1	76	1	1	1	2		0	0	0	0	0	0	1	0		1	2	1	1	1	2													2	2	1 bowl		4	2		2	2		2	4	2		2
1	62	1	1	2	2		0	0	1	0	0	0	0	0		1	2	2			1		0	0	0	1	0	0	0	0		1	1	1	1	1 bowl	2 roti	4	2		1	1	1 apple		3	2		2
1	63	1	1	2	2		0	0	1	0	0	0	1	0		1	2	1	1	1	1		1	0	0	0	0	0	0	1	Accupunture	1	1	2	1	1/2 bowl		4	1	1 bowl		2		1	3	2		2
1	64	1	1	3	4		0	1	1	0	0	0	0	0		1	2	1	1	1	1		1	0	0	1	0	1	0	0		1	1	3	1	2 sano panau	2 roti	1	1	50 gram		2		3	3	2		2
1	69	1	1	1	4		0	0	0	0	0	0	1	0		1	2	2			2													3	1	2 sano panau	2	4	2			2			3	2		2
1	75	1	1	1	4		0	0	1	0	0	0	0	0		1	2	1	1	1	2													2	1	1 bowl		3	1	Half bowl		2		2	4	2		2
4	53	2	2	2	2		1	0	0	0	0	0	0	0		2	1	1	1	2	1		0	0	0	1	0	0	0	0		1	1	3	3	Big plate 2 plate		4	1	Half bowl		2		1	2	2		1	1
4	74	1	2	1	4		0	1	0	0	0	0	0	0		1	2	2			2													2	1	2 bowl		4	1	2 pasar		2			4	1	10	22
4	51	2	2	3	2		0	0	1	0	0	0	0	0		5	2	1	1	1	1		0	0	0	1	0	0	0	0		2	1	2	2			3	1	2 pasar		2			2	1	7	1	1
4	73	1	2	1	4		0	0	0	0	1	0	0	0		1	2	1	2	2	1		0	0	0	1	0	0	0	0		2	2	2	2	2 bowl		4	1	2 tadhu		2			4	2		2
4	66	1	2	1	4		0	0	1	0	0	0	0	0		1	2	2			1		0	0	0	1	0	0	0	0		2	1	2	1	1 bowl		4	2		2	2		2	3	2		2
4	56	2	2	1	2		0	0	0	0	1	0	0	0		6	2	1	2	2	1		0	0	0	1	0	0	0	0		1	1	2	1			4	2		1	2			2	2		1
4	39	1	2	1	5		0	0	0	1	0	0	0	0		1	1	1	1	1	1		0	0	0	1	0	0	0	0		2	1	2	2	2 times		3	2		3	2		1	1	1	10	1	2
4	55	1	2	1	2		0	0	0	0	1	0	0	0		6	1	1	2	2	2													1	2	2 bowl	Dedho	4	1	1 bowl	1	2		2	2	1	10	2
4	37	2	2	1	2		0	0	0	0	0	0	0	1	No work	9	1	1	1	1	1		0	0	0	1	0	0	0	0		1	1	2	1	1 and half bowl	2-3 roti	4	1	1 bowl		2		2	1	1	stress -	2
4	58	2	2	2	2		0	0	0	1	0	0	0	0		4	1	1	1	1	1		0	0	0	1	0	0	0	0		1	1	1	1	1 bowl	dedho	4	1	Half bowl		2		2	2	2		1	1
4	51	2	2	4	2		0	1	0	0	0	0	0	0		9	1	1	2	2	1		0	0	0	1	0	0	0	0		2	1	3	1	4-5 pasar		2	1	3 pasar		2		2	2	1	10	2
3	50	1	1	1	2		0	0	1	0	0	0	1	0		1	1	1	2	2	1		1	0	0	0	1	0	0	0		1	1	3	1	3-4 panau of rice	4 roti	4		2 pasar		2		2	1	2		2
3	70	1	1	5	4		0	0	1	0	0	0	0	0		1	1	1	1	1	1		0	0	0	1	0	0	0	0		1	1	2	2	1 bowl		4	2		1	2		1	3	2		2
3	65	2	3	1	2		0	0	1	0	0	0	0	0		8	2	1	1	2	1		0	0	0	0	0	0	0	1	Accupunture	1	1	3	1	150 gram		4	2		2	2		1	3	2		2
3	40	1	3	3	2		0	0	1	0	0	0	0	0		1	1	1	1	1	1		0	0	0	1	0	0	0	0		1	1	2	1	2 bowl		4	2		2	2		2	1	2		2
3	53	1	1	1	2		0	0	1	0	0	0	0	0		1	1	1	1	1	2													2	1	1 bowl		4	1	Half bowl		1	1 fruit per day		2	2		2
3	60	1	1	1	4		0	0	0	0	0	0	0	0	No work	6	1	1	2	2	1		0	0	0	1	0	0	0	0		1	1	2	1	2 bowl		3	2		2	2		3	2	2		2
3	47	1	1	1	2		0	1	0	0	0	0	0	0		1	2	1	1	1	2													3	1	1 mana		1	1	1 bowl		2		1	1	2		2
3	68	2	1	7	2		0	0	0	0	0	1	1	0		8	1	1	1	1	1		1	0	0	0	0	0	0	0		1	1	2	1	2 bowl		1	1	Half bowl		1	1 apple per day		3	2		2
3	59	1	1	1	2		0	0	1	0	0	0	0	0		1	2	1	1	1	2													2	1	2 bowl	2-4 roti	4	1	Half bowl		2		1	2	2		2
2	45	1	1	1	2		0	1	0	0	0	0	0	0		1	1	1	1	1	1		0	0	0	1	0	0	0	0		2	1	4	1	2-3 pasar		4	1	1-2 pasar		2		1	1	2		2
3	73	1	1	2	4		0	0	1	0	0	0	1	0		9	2	2			1		0	0	0	1	0	0	0	0		1	1	2	2	2 bowl		4	1	Half bowl		2		2	4	1	5-6	2
2	40	1	1	5	2		0	0	1	0	0	0	0	0		5	1	1	1	1	2													4	3	1 bowl		1	1	Half bowl		1	3-4 pieces		1	2		2
[truncated: 103 more columns]
